# Supplementary material for: Effect of glass markings on drinking rate in social alcohol drinkers
Source: Eur J Public Health. 2016 Oct 20;27(2):352–6. doi: 10.1093/eurpub/ckw142 (PMC5398342; doi:10.1093/eurpub/ckw142)
Supplement: Supplementary Data [file ckw142_Supplementary_Data.zip]

Archive with 1 entries (1 files):
- ejph-2016-02-om-0111-File003.doc
